# Supplementary material for: Early vs. Late Oral Feeding After Surgery for Patients with Esophageal Malignancy: A Systematic Review and Meta-Analysis of Postoperative Clinical Outcomes and Quality of Life
Source: J Pers Med. 2025 Jul 15;15(7):317. doi: 10.3390/jpm15070317 (PMC12299261; doi:10.3390/jpm15070317)
Supplement: Supplementary file 1 [file jpm-15-00317-s001.zip]

Archive with 3 entries (3 files):
- Supplementary Table 1 (Modeified).pdf
- Supplementary Table 2 NOS.pdf
- Supplementary Table 3 GRADE (New Supplement).pdf
